# Supplementary material for: Young Adults with Chronic Conditions During the COVID-19 Pandemic: Comparison with Healthy Peers, Risk and Resilience Factors
Source: Int J Environ Res Public Health. 2025 Sep 14;22(9):1431. doi: 10.3390/ijerph22091431 (PMC12469516; doi:10.3390/ijerph22091431)
Supplement: Supplementary file 1 [file ijerph-22-01431-s001.zip]

Archive with 1 entries (1 files):
- ijerph-3715139-supplementary.pdf
